# Supplementary material for: Low-Temperature Multiple Micro-Dispensing on Microneedles for Accurate Transcutaneous Smallpox Vaccination
Source: Vaccines (Basel). 2022 Apr 4;10(4):561. doi: 10.3390/vaccines10040561 (PMC9024753; doi:10.3390/vaccines10040561)
Supplement: Supplementary file 1 [file vaccines-10-00561-s001.zip]

Archive with 1 entries (1 files):
- vaccines-1637809-supplementary.pdf
